# Supplementary material for: Water Flux Prediction in Direct Contact Membrane Distillation Subject to Inorganic Fouling
Source: Membranes (Basel). 2022 Jan 28;12(2):157. doi: 10.3390/membranes12020157 (PMC8879881; doi:10.3390/membranes12020157)
Supplement: Supplementary file 1 [file membranes-12-00157-s001.zip]

Archive with 2 entries (2 files):
- Experiment_1.xlsx
- Experiment_2.xlsx
