# Supplementary material for: Water Flux Prediction in Direct Contact Membrane Distillation Subject to Inorganic Fouling
Source: Membranes (Basel). 2022 Jan 28;12(2):157. doi: 10.3390/membranes12020157 (PMC8879881; doi:10.3390/membranes12020157)
Supplement: Supplementary file 1 [file membranes-12-00157-s001.zip › Experiment_1.xlsx]

## Sheet: Virgin membrane
Time (h)	J model (kg/m2-h)	J experimental (kg/m2-h)
0	13.8523	10.3436
0.285556	13.8523	12
0.535556	13.8523	12.6906
0.785556	13.8523	13.1799
1.03556	13.8523	13.7122
1.28556	13.8523	13.9712
1.53556	13.8523	13.9568
1.78556	13.8523	13.8993
2.03556	13.8523	14.0432
2.28556	13.8523	14.1439
2.53556	13.8523	14.0719
2.78556	13.8523	14.1007
3.03556	13.8523	13.8628
3.28556	13.8523	13.6978
3.53583	13.8523	13.8062
3.78556	13.8523	13.6835
4.03556	13.8523	13.8417
4.28556	13.8523	14.0432
4.53556	13.8523	13.9424
4.78556	13.8523	13.8561
5.03556	13.8523	13.7266
5.28556	13.8523	13.7554
5.53556	13.8523	13.8628
5.78556	13.8523	13.741
6.03583	13.8523	13.3094
6.28556	13.8523	12.7482
6.53583	13.8523	12.0633
6.78556	13.8523	11.6676
7.035	6.94042	10.5899
7.285	5.24551	8.5036
7.53528	4.38765	7.41007
7.785	3.84872	6.47123
8.03528	3.46874	5.78417
8.28528	3.18313	5.16834
8.53528	2.95815	4.63309
8.785	2.77518	4.20144
9.03528	2.62212	3.81507
9.285	2.49215	3.4964
9.535	2.37965	3.26619
9.785	2.28113	3.07914
10.035	2.19391	2.77698
10.285	2.11599	2.54676
10.535	2.04582	2.44469
10.785	1.9822	2.28777
11.0353	1.92411	1.74101
11.285	1.87095	1.94245
11.5353	1.82187	2.18827
11.785	1.77655	1.72662
12.035	1.73441	1.64029
12.285	1.69514	1.59712
12.535	1.65841	1.46681
12.785	1.62398	1.29496
13.0353	1.59157	1.33813
13.285	1.56109	1.42367
13.5353	1.53223	1.19424
13.7853	1.50495	1.19424
14.0353	1.47907	0.992806
14.2853	1.45449	0.935772
14.5353	1.43109	1.35252
14.785	1.40881	0.948586
15.0353	1.38749	0.920352
15.2856	1.36712	1.12293
15.5356	1.34763	0.950168
15.7853	1.32898	1.02158
16.0353	1.31106	0.733813
16.2853	1.29384	0.806203
16.5353	1.27729	0.920352
16.785	1.26138	0.776547
17.0356	1.24599	0.561775
17.2853	1.2312	0.330935
17.535	1.21693	0.920863
17.7853	1.20311	0.906475
18.035	1.18978	0.610832

## Sheet: After 1st cleaning
Time (h)	J model (kg/m2-h)	J experimental (kg/m2-h)
0	14.0695	13.3015
0.0566667	14.0695	13.223
0.306667	14.0695	13.4964
0.556667	14.0695	13.7554
0.806667	14.0695	14
1.05667	14.0695	14.2158
1.30667	14.0695	14.1583
1.55667	14.0695	14.0785
1.80667	14.0695	14.1151
2.05694	14.0695	14.1517
2.30667	14.0695	14.0719
2.55667	14.0695	14
2.80667	14.0695	14.1007
3.05667	14.0695	14.259
3.30667	14.0695	14.0288
3.55667	14.0695	13.9059
3.80667	14.0695	14.0576
4.05694	14.0695	14.0798
4.30667	14.0695	14.0719
4.55667	14.0695	14.2734
4.80667	14.0695	14.4029
5.05667	14.0695	13.9778
5.30667	14.0695	14.021
5.55694	14.0695	13.7342
5.80694	14.0695	13.288
6.05667	14.0695	13.1294
6.30667	14.0695	11.295
6.55694	7.04044	7.67333
6.80667	5.32522	5.03318
7.05667	4.45571	3.98561
7.30694	3.90756	2.54676
7.55667	3.52276	2.01439
7.80694	3.23248	2.41727
8.05667	3.00431	1.89823
8.30694	2.81813	1.67092
8.55694	2.66292	2.01663
8.80639	2.53109	1.29353
9.05667	2.41673	1.32448
9.30639	2.31679	1.23672
9.55639	2.22822	1.20863
9.80667	2.149	1.20863
10.0564	2.07783	1.1223
10.3067	2.01315	1.13732
10.5564	1.95428	0.863309
10.8064	1.90023	0.848921
11.0564	1.85044	0.877211
11.3064	1.80436	0.891591
11.5567	1.76152	0.805755
11.8067	1.72163	0.748617
12.0567	1.68433	0.863309
12.3064	1.6494	0.517986
12.5567	1.61648	0.417498
12.8064	1.58553	0.776978
13.0564	1.55626	0.819689
13.3064	1.52855	0.417266
13.5567	1.50224	0.546763
13.8064	1.47729	0.603646
14.0567	1.4535	0.446291
14.3069	1.43083	0.446291
14.5564	1.40925	0.445796
14.8067	1.38855	0.28793
15.0567	1.36876	0.273533
15.3064	1.34982	0.431415
15.5564	1.33162	0.446043
15.8067	1.31411	0.431895
16.0564	1.29732	0.416803
16.3064	1.28114	0.431655
16.5569	1.26551	0.388705
16.8064	1.25051	0.15342
17.0567	1.23598	0.460944
17.5567	1.20841	0.489753

## Sheet: After 2nd cleaning
Time (h)	J model (kg/m2-h)	J experimental (kg/m2-h)
0	13.7948	12.3315
0.209722	13.7948	12.2302
0.459722	13.7948	12.518
0.709722	13.7948	13.1223
0.959722	13.7948	13.5971
1.20972	13.7948	13.7122
1.45972	13.7948	13.7842
1.70972	13.7948	13.8849
1.95972	13.7948	13.9137
2.20972	13.7948	13.8561
2.45972	13.7948	13.8197
2.70972	13.7948	13.7842
2.96	13.7948	13.8926
3.20972	13.7948	13.9424
3.45972	13.7948	13.9137
3.70972	13.7948	13.9778
3.95972	13.7948	13.9778
4.21	13.7948	13.9358
4.46	13.7948	13.9646
4.70972	13.7948	13.8417
4.95972	13.7948	13.7765
5.20972	13.7948	13.8197
5.46	13.7948	13.6623
5.71	13.7948	13.5108
5.95972	13.7948	13.223
6.21	6.90295	12.0355
6.45972	5.22123	9.39047
6.70972	4.3687	6.4137
6.96	3.83125	4.46291
7.21	3.45361	3.32374
7.45972	3.16963	2.25774
7.71	2.94541	1.98672
7.96	2.76309	1.82835
8.20972	2.61107	1.33813
8.45972	2.48153	1.32301
8.70972	2.36953	1.33813
8.96	2.27135	1.29568
9.20972	2.18462	0.819689
9.45972	2.10704	0.819689
9.71	2.0371	0.807101
9.96	1.97377	0.403326
10.2092	1.91618	1.26619
10.2097	1.91605	0.849865
10.4592	1.86318	0.431176
10.7092	1.81435	0.431176
10.9597	1.76908	0.47482
11.2097	1.72712	0.503597
11.4597	1.68801	0.446539
11.7097	1.65144	0.460944
11.9592	1.61723	0.460432
12.2092	1.58499	0.445796
12.4592	1.5546	0.230131
12.7094	1.52586	0.460944
13.2094	1.47293	0.432135
