# Supplementary material for: Water Flux Prediction in Direct Contact Membrane Distillation Subject to Inorganic Fouling
Source: Membranes (Basel). 2022 Jan 28;12(2):157. doi: 10.3390/membranes12020157 (PMC8879881; doi:10.3390/membranes12020157)
Supplement: Supplementary file 1 [file membranes-12-00157-s001.zip › Experiment_2.xlsx]

## Sheet: Virgin membrane
Time (h)	J model (kg/m2-h)	J experimental (kg/m2-h)
0	12.6634	10.0137
0.140833	12.6634	10.5324
0.390833	12.6634	11.7122
0.640833	12.6634	12.0576
0.890833	12.6634	12.3597
1.14083	12.6634	12.4604
1.39083	12.6634	12.5612
1.64083	12.6634	12.7626
1.89083	12.6634	12.7482
2.14083	12.6634	12.6331
2.39083	12.6634	12.7411
2.64083	12.6634	12.9209
2.89111	12.6634	12.9856
3.14083	12.6634	12.8777
3.39083	12.6634	12.7914
3.64083	12.6634	12.7699
3.89083	12.6634	12.6187
4.14111	12.6634	12.4242
4.39083	12.6634	11.6259
4.64083	5.55966	9.69784
4.89083	4.1356	6.99281
5.14083	3.43838	4.58738
5.39083	3.00555	3.52322
5.64111	2.70323	2.96568
5.89111	2.47717	2.62016
6.14083	2.29991	2.41727
6.39083	2.15582	1.98451
6.64083	2.03581	1.8407
6.89111	1.93373	1.65468
7.14111	1.84571	1.56835
7.39111	1.7687	1.39568
7.64111	1.7006	1.36691
7.89111	1.6398	1.06534
8.14111	1.58509	0.935252
8.39083	1.53556	1.30935
8.64111	1.49031	1.18051
8.89083	1.44892	1.02045
9.14083	1.41077	0.977874
9.39139	1.3754	0.950697
9.64111	1.34266	0.877698
9.89083	1.31216	0.776978
10.1411	1.28359	0.676635
10.3908	1.25686	0.546763
10.6408	1.23171	0.517411
10.8908	1.20801	0.70582
11.1414	1.18558	0.836391
11.3903	1.1645	0.459411
11.3908	1.16445	0.403102
11.6408	1.14436	0.661871
11.8906	1.1253	0.402878
12.1408	1.10713	0.187258
12.3906	1.08984	0.748201
12.6403	1.07334	0.661503
12.8906	1.05753	0.143885
13.1406	1.04241	0.359712
13.3906	1.02793	0.57554
13.6406	1.01403	0.100775
13.8906	1.00069	0.417498
14.1403	0.987867	0.402654
14.3903	0.975514	0.186947
14.6406	0.9636	0.532374
14.8906	0.952125	0.47482
15.1406	0.94105	0.143725
15.3906	0.930353	0.115108
15.6411	0.91999	0.475084
15.8906	0.910009	0.201327
16.1408	0.900315	0.172854
16.3908	0.890934	0.417498
16.6403	0.88186	0.0574901
16.8906	0.87303	0.143805
17.1408	0.864459	0.47482
17.3908	0.856145	0.187258
17.6408	0.848066	0.0719824
17.8903	0.840229	0.345324
18.1406	0.83258	0.172566
18.3903	0.825153	0.129496
18.6408	0.817897	0.115236
18.8903	0.81086	0.129425
19.1403	0.803987	0.115108
19.3906	0.797278	0.0719025
19.6403	0.790748	0.273381
19.8908	0.784356	0
20.1403	0.778143	0.129496
20.3908	0.772049	0.12964
20.6403	0.766122	0.172662
20.8903	0.760317	0.18705
21.1403	0.754642	0.115044
21.3903	0.749092	0.129353
21.6406	0.743657	0.143885
21.8908	0.738338	0.158361
22.1406	0.733143	0.028793
22.3906	0.728051	0.0981033

## Sheet: After 1st cleaning
Time (h)	J model (kg/m2-h)	J experimental (kg/m2-h)
0	12.6727	11.0216
0.25	12.6727	11.8129
0.5	12.6727	12.4317
0.75	12.6727	12.6043
1	12.6727	12.6906
1.25	12.6727	12.8345
1.5	12.6727	12.7482
1.75	12.6727	12.8201
2	12.6727	12.8562
2.25	12.6727	12.8058
2.50028	12.6727	12.8705
2.75	12.6727	12.8489
3	12.6727	12.8705
3.25	12.6727	12.8633
3.50028	12.6727	12.6545
3.75	12.6727	12.4748
4	12.6727	12.3165
4.25	12.6727	12.0719
4.5	12.6727	11.4469
4.75	12.6727	9.8705
5.00028	12.6727	7.64453
5.25	5.5662	5.55396
5.5	4.13964	4.01439
5.75	3.44147	3.10791
6	3.00813	2.5036
6.25	2.70577	2.38716
6.5	2.47941	1.95575
6.75028	2.30159	1.75637
7.00028	2.15739	1.77077
7.25	2.03741	1.32374
7.5	1.93535	1.55309
7.75	1.84723	1.19424
8.00028	1.77007	1.06475
8.25	1.70198	1.1073
8.50028	1.64106	0.806203
8.75028	1.5863	0.892086
9	1.53673	1.06416
9.25028	1.49144	0.935772
9.50028	1.44998	0.705036
9.75	1.41183	0.618362
10.0003	1.37647	0.489209
10.2503	1.34368	0.417498
10.5003	1.31312	0.345132
10.75	1.28459	0.446539
11.0006	1.25775	0.461457
11.2494	1.23269	0.546156
11.25	1.23264	0.475348
11.4997	1.20895	0.47482
11.7494	1.18657	0.532374
11.9997	1.16534	0.331119
12.2494	1.14526	0.316547
12.4994	1.12616	0.618018
12.7494	1.10799	0.273381
13	1.09063	0.12964
13.2494	1.07414	0.503318
13.4994	1.05833	0.158273
13.7497	1.04319	0.158361
13.9994	1.02871	0.186843
14.2494	1.0148	0.143885
14.5	1.00142	0.475348
14.7494	0.9886	0.143725
14.9994	0.976238	0.158186
15.25	0.964302	0.489481
15.4997	0.952831	0.129425
15.7497	0.941747	0.129425
16	0.93103	0.144045
16.25	0.920683	0.158273
16.4994	0.910694	0.28761

## Sheet: After 2nd cleaning
Time (h)	J model (kg/m2-h)	J experimental (kg/m2-h)
0	13.0167	13.4596
0.180278	13.0167	12.8921
0.430278	13.0167	12.9065
0.680278	13.0167	13.0072
0.930278	13.0167	13.0504
1.18028	13.0167	13.0935
1.43028	13.0167	13.1223
1.68028	13.0167	13.223
1.93028	13.0167	13.223
2.18028	13.0167	13.2086
2.43028	13.0167	13.1367
2.68028	13.0167	13.0504
2.93028	13.0167	13.1942
3.18028	13.0167	13.1223
3.43028	13.0167	12.9856
3.68028	13.0167	12.8777
3.93056	13.0167	12.6475
4.18028	13.0167	12.1007
4.43056	13.0167	10.5814
4.68028	5.71733	8.25441
4.93028	4.25204	5.93915
5.18056	3.53431	4.20377
5.43056	3.0894	3.00719
5.68028	2.77924	2.41727
5.93056	2.54651	2.27338
6.18028	2.36426	2.05755
6.43056	2.21597	1.81396
6.68028	2.09273	1.55309
6.93028	1.9879	1.35252
7.18056	1.8973	1.26619
7.43028	1.81822	1.1792
7.68056	1.74812	1.05036
7.93056	1.68561	0.935772
8.18056	1.62937	0.863309
8.43028	1.57846	0.791367
8.68056	1.53194	0.676259
8.93028	1.4894	0.690264
9.18056	1.45013	0.662238
9.43056	1.41385	0.575859
9.68028	1.3802	0.546763
9.93028	1.34881	0.518274
10.1803	1.31947	0.517986
10.43	1.29199	0.374101
10.4303	1.29196	0.374309
10.68	1.26613	0.0863309
10.93	1.24177	0.230088
11.18	1.21876	0.416803
11.4303	1.19696	0.345324
11.6806	1.17629	0.417498
11.9303	1.1567	0.0719025
12.1803	1.13803	0.201551
12.4306	1.12023	0.172854
12.68	1.10328	0.158273
12.93	1.08705	0.474557
13.18	1.07151	0.316195
13.4303	1.05661	0.0143885
13.6806	1.04231	0.0863789
13.9303	1.02861	0.0863789
14.1803	1.01541	0.158361
14.43	1.00273	0.431176
14.68	0.990498	0.057554
14.9306	0.978676	0.028809
15.18	0.967318	0.0431415
15.43	0.956322	0.143885
15.6803	0.945681	0.143885
15.93	0.93541	0.0431415
16.1803	0.925445	0.129496
16.4303	0.915802	0.186947
16.6803	0.906454	0.086283

## Sheet: After 3rd cleaning
Time (h)	J model (kg/m2-h)	J experimental (kg/m2-h)
0	13.3936	14.1954
0.0936111	13.3936	13.7554
0.343611	13.3936	13.4101
0.593611	13.3936	13.2662
0.843611	13.3936	13.3813
1.09361	13.3936	13.3813
1.34361	13.3936	13.3813
1.59361	13.3936	13.4101
1.84361	13.3936	13.4245
2.09361	13.3936	13.4388
2.34361	13.3936	13.4388
2.59361	13.3936	13.3381
2.84361	13.3936	13.3307
3.09361	13.3936	13.3163
3.34389	13.3936	13.2374
3.59389	13.3936	13.0864
3.84389	13.3936	12.9136
4.09361	13.3936	12.5324
4.34361	5.88022	11.5252
4.59361	4.37406	9.4964
4.84361	3.63663	6.86331
5.09361	3.17885	4.76259
5.34361	2.8594	3.28058
5.59361	2.62023	2.79137
5.84361	2.43252	2.5036
6.09361	2.28012	1.99889
6.34361	2.15319	1.81295
6.59389	2.04523	1.56922
6.84361	1.95223	1.35177
7.09361	1.87077	0.891591
7.34389	1.79865	0.748617
7.59389	1.73435	1.20863
7.84361	1.67654	0.977874
8.09389	1.62405	0.619049
8.34389	1.57624	0.662238
8.59361	1.53247	0.690264
8.84361	1.49211	0.690647
9.09389	1.45474	0.489209
9.34361	1.42012	0.301991
9.59389	1.38779	0.388274
9.84389	1.3576	0.662238
10.0942	1.32927	0.28793
10.3436	1.30273	0.388489
10.5939	1.27764	0.388489
10.8436	1.254	0.172662
11.0939	1.23157	0.359912
11.3436	1.21035	0.373893
11.5936	1.19017	0.374309
11.8439	1.17094	0.172854

## Sheet: After 4th cleaning
Time (h)	J model (kg/m2-h)	J experimental (kg/m2-h)
0	13.5759	13.8053
0.124167	13.5759	13.5683
0.374167	13.5759	13.5683
0.624167	13.5759	13.6403
0.874167	13.5759	13.7698
1.12417	13.5759	13.7842
1.37417	13.5759	13.741
1.62417	13.5759	13.3094
1.87417	13.5759	13.1799
2.12417	13.5759	13.5827
2.37417	13.5759	13.6835
2.62417	13.5759	13.6547
2.87417	13.5759	13.5971
3.12417	13.5759	13.6327
3.37417	13.5759	13.4245
3.62444	13.5759	13.2736
3.87417	13.5759	13.0287
4.12417	13.5759	12.2953
4.37444	5.95761	10.8633
4.62444	4.43251	8.47482
4.87444	3.68551	6.1295
5.12444	3.2217	4.26136
5.37444	2.89802	3.4964
5.62417	2.65591	3.09353
5.87444	2.46545	2.43165
6.12417	2.31117	2.17146
6.37444	2.18237	1.75637
6.62444	2.07307	1.42446
6.87417	1.97881	1.36691
7.12444	1.89615	1.42446
7.37417	1.82322	0.992255
7.62444	1.75796	0.963494
7.87444	1.69931	1.19424
8.12472	1.6461	0.965101
8.37444	1.5977	0.547067
8.62417	1.55333	0.719424
8.87417	1.51242	0.877211
9.12417	1.47459	0.604317
9.37444	1.43942	0.604317
9.62417	1.40672	0.546459
9.87444	1.37609	0.547067
10.1244	1.3474	0.489481
10.3742	1.32047	0.24474
10.6242	1.29506	0
10.8739	1.27109	0.459921
10.8744	1.27104	0.460944
11.1242	1.24836	0.460432
11.3739	1.22685	0.446043
11.6242	1.20637	0.201439
11.8739	1.18692	0.273381
12.1242	1.16835	0.431655
12.3739	1.15066	0.0718626
12.6242	1.13371	0.230216
12.8744	1.11749	0.187154
13.1242	1.10199	0.201439
13.3742	1.08709	0.619049
13.6242	1.07278	0.18705
13.8739	1.05904	0.11498
14.1242	1.04578	0.129568
14.3744	1.03301	0.12964
14.6239	1.02073	0.589273
14.8739	1.00886	0.417035

## Sheet: After 5th cleaning
Time (h)	J model (kg/m2-h)	J experimental (kg/m2-h)
0	13.3157	13.6989
0.225278	13.3157	13.1511
0.475278	13.3157	13.0216
0.725278	13.3157	13.1367
0.975278	13.3157	13.3094
1.22528	13.3157	13.2806
1.47528	13.3157	13.3237
1.72528	13.3157	13.4245
1.97528	13.3157	13.3813
2.22528	13.3157	13.4026
2.47528	13.3157	13.4245
2.72556	13.3157	13.4031
2.97528	13.3157	13.3739
3.22528	13.3157	13.3094
3.47556	13.3157	13.2304
3.72528	13.3157	13.1799
3.97528	13.3157	12.8345
4.22528	13.3157	12.4823
4.47528	13.3157	12.1371
4.72556	13.3157	11.0277
4.97556	5.84603	9.21375
5.22528	4.3497	7.02158
5.47528	3.6161	5.02158
5.72528	3.16077	3.72455
5.97528	2.84307	3.03429
6.22556	2.605	2.36102
6.47556	2.41838	1.95683
6.72528	2.26702	1.82632
6.97556	2.14067	1.56922
7.22556	2.03345	1.05094
7.47528	1.94097	1.13669
7.72528	1.85998	1.07854
7.97528	1.78834	0.963494
8.22556	1.72433	0.877698
8.47556	1.66679	0.359912
8.72556	1.61466	0.503597
8.97528	1.56718	0.618705
9.22556	1.52356	0.763014
9.47528	1.48348	0.488937
9.72528	1.44636	0.258993
9.97556	1.41186	0.403102
10.2253	1.37979	0.431415
10.4753	1.34977	0.57522
10.7256	1.3216	0.518274
10.9756	1.29516	0.0719025
11.2253	1.27026	0.100608
11.4758	1.24668	0.100719
11.7258	1.22441	0.100888
11.9758	1.20329	0.489753
